# Supplementary material for: Upregulated hepatic lipogenesis from dietary sugars in response to low palmitate feeding supplies brain palmitate
Source: Nat Commun. 2024 Jan 17;15:490. doi: 10.1038/s41467-023-44388-4 (PMC10794264; doi:10.1038/s41467-023-44388-4)
Supplement: Supplementary file 4 — Source Data [file 41467_2023_44388_MOESM4_ESM.xlsx]

## Sheet: Figure 1_A
Male Brain PAM
Concentration (µmol/g)		P0			P10			P21			P35
		Low PAM	Medium PAM	High PAM	Low PAM	Medium PAM	High PAM	Low PAM	Medium PAM	High PAM	Low PAM	Medium PAM	High PAM
		18.0429	11.7745	15.8235	21.7112	23.1722	20.1264	29.6903	25.5551	26.4418	22.4346	34.1052	25.4008
		19.7407	16.7749	18.9817	20.405	21.0696	21.7317	19.0952	27.9825	26.6461	26.5837	24.6471	25.1038
		16.5816	16.3749	9.17547	22.6144	23.3645	23.6739	29.3208	18.7196	28.2095	24.5949	24.063	24.7427
		18.6091	16.719	15.524	22.1658	23.2869	23.0679	25.5789	23.5154	26.2556	26.7917	29.5361	18.5443
		13.8048	11.5842	15.5758		22.407	19.9546	25.053	24.3207	23.3898	29.95	27.3355	24.5007
		17.6615		21.9431			24.3125	24.1744	23.5151	23.3836	28.04		24.3568
		14.8903		16.8202			26.8539	24.376		25.1811
		8.58054		14.9026
Relative % of Total Fatty Acids		P0			P10			P21			P35
		Low PAM	Medium PAM	High PAM	Low PAM	Medium PAM	High PAM	Low PAM	Medium PAM	High PAM	Low PAM	Medium PAM	High PAM
		32.5048	32.3277	33.1296	35.4852	35.4018	33.802	26.5406	25.5203	28.4919	22.6145	23.7617	23.9545
		31.3667	32.7178	33.0321	32.9196	37.1262	38.2957	26.9351	25.9203	28.1503	24.6856	24.5745	31.7673
		33.6683	33.2938	32.8707	35.4988	34.4276	37.278	26.1945	26.8736	26.3952	23.4609	22.4549	25.625
		32.0011	31.6512	32.0885	33.7451	36.1092	34.8526	25.2209	27.0381	25.1206	23.8765	25.2015	23.7829
		30.935	31.7919	31.374		36.0687	32.9659	27.9251	25.4092	27.7962	25.0181	23.4045	25.0751
		31.9585		32.4468			33.8519	26.3658	27.2562	26.3237	24.2027		24.4934
		32.4646		32.5123			35.6414	27.5425		26.079
		33.1541		32.1325

## Sheet: Figure 1_B
Male Liver PAM
Concentration (µmol/g)		P0			P10			P21			P35
		Low PAM	Medium PAM	High PAM	Low PAM	Medium PAM	High PAM	Low PAM	Medium PAM	High PAM	Low PAM	Medium PAM	High PAM
		29.6189	65.6862	43.2158	52.8171	77.1772	113.395	70.3469	54.6775	58.5181	26.5081	30.886	10.3849
		62.8886	109.083	77.1307	89.3866	61	71.8851	47.6608	40.9399	49.4365	24.7977	33.5154	24.9283
		22.2661	107.665	48.4414	22.1957	82.6899	91.2414	56.5548	48.7863	40.4513	35.9451	43.5255	24.4704
		65.5681	44.6061	46.2116	59.5188	38.8491	55.2046	61.3567	48.9502	71.8049	51.9445	79.3198	34.4821
		30.264	67.5403	65.533		87.443	78.3491	49.7156	58.8774	33.8052	50.853	40.33	79.9297
		21.9219		68.2651			44.2037	49.905	42.6318	57.9079	31.9293		71.487
		43.6012		21.05			105.574	39.8758		66.2522
		20.616		50.2341
Relative % of Total Fatty Acids		P0			P10			P21			P35
		Low PAM	Medium PAM	High PAM	Low PAM	Medium PAM	High PAM	Low PAM	Medium PAM	High PAM	Low PAM	Medium PAM	High PAM
		21.6648	25.2318	29.0367	23.4809	27.0884	33.15	23.2803	24.1504	32.3591	21.5636	27.9821	20.6318
		20.4599	25.6672	28.4224	24.1184	27.2005	30.2117	22.8678	20.7642	28.9838	17.9752	22.1557	23.2824
		21.1143	25.1871	28.0365	21.8261	26.2538	29.0566	21.2607	25.9355	28.9212	20.9931	25.0902	25.494
		20.7251	21.7952	27.3434	23.5235	25.4807	29.0035	21.843	24.68	29.6638	20.8561	23.2879	25.4394
		19.9827	23.9072	26.5265		27.5339	31.012	22.2165	25.1835	26.4667	24.4562	23.1099	26.4397
		18.3612		29.5467			28.8041	22.21	25.2934	30.0553	23.1737		27.998
		20.033		26.63			29.6044	24.8216		29.7354
		20.2018		27.9184

## Sheet: Figure 1_C
Male Brain δ13C-PAM
mUr		P0			P10			P21			P35
		Low PAM	Medium PAM	High PAM	Low PAM	Medium PAM	High PAM	Low PAM	Medium PAM	High PAM	Low PAM	Medium PAM	High PAM
		-15.2	-15.71	-16.32	-15.63	-15.71	-16.07	-14.73	-14.95	-15.89	-14.84	-16.03	-16.58
		-15.15	-16.71	-16.23	-15.39	-15.35	-15.8	-14.71	-16.2	-15.8	-15.01	-15.97	-16.7
		-15.87	-16.4	-16.51	-15.07	-15.84	-15.95	-15.16	-16.22	-15.84	-14.55	-15.8	-16.4
		-15.13	-15.71	-16.33	-15.07	-16.05	-15.91	-14.86	-15.89	-15.69	-15.1	-15.02	-16.4
		-15.45	-16.08	-16.3		-15.6	-15.87	-14.87	-15.78	-15.92	-14.53	-16.01	-16.4
		-16.13		-16.07			-15.87	-14.69	-15.83	-16.37	-14.81		-16.35
		-15.44		-16.28			-15.83	-14.52		-15.98
		-15.4		-16.05
% enrichment		P0			P10			P21			P35
		Low PAM	Medium PAM	High PAM	Low PAM	Medium PAM	High PAM	Low PAM	Medium PAM	High PAM	Low PAM	Medium PAM	High PAM
		1.10026	1.09972	1.09909	1.09981	1.09973	1.09936	1.10073	1.10051	1.09953	1.10062	1.09941	1.09906
		1.10031	1.0987	1.09918	1.10006	1.10009	1.09964	1.10075	1.09921	1.09963	1.10045	1.0994	1.09883
		1.09956	1.09901	1.09891	1.10039	1.09959	1.09948	1.10066	1.0992	1.09959	1.10092	1.09946	1.0987
		1.10033	1.09973	1.09909	1.10038	1.09938	1.09952	1.10061	1.09953	1.09975	1.10035	1.09963	1.09902
		1.1	1.09935	1.09912		1.09984	1.09956	1.10059	1.09965	1.09951	1.10094	1.10043	1.09901
		1.0993		1.09935			1.09956	1.10078	1.09961	1.09905	1.10065		1.09902
		1.10001		1.09914			1.09961	1.10096		1.09945
		1.10004		1.09937

## Sheet: Figure 1_D
Male Liver δ13C-PAM
mUr		P0			P10			P21			P35
		Low PAM	Medium PAM	High PAM	Low PAM	Medium PAM	High PAM	Low PAM	Medium PAM	High PAM	Low PAM	Medium PAM	High PAM
		-17.84	-20.38	-21.96	-13.14	-17.1	-17.1	-14.9051	-19.3211	-21.3121	-19.246	-20.8623	-22.9754
		-16.13	-19.33	-21.69	-12.27	-17.87	-17.26	-15.1493	-19.2063	-20.5462	-19.4808	-21.5051	-22.7792
		-17.56	-18.92	-22.66	-13.33	-16.49	-17.16	-15.4592	-19.5496	-22.1197	-20.6276	-21.4185	-22.6018
		-16.79	-20	-21.22	-13.91	-16.12	-18.75	-16.222	-20.3103	-22.437	-18.1399	-20.7778	-22.4057
		-16.62	-20.16	-21.63		-16.27	-19.07	-16.5872	-19.2783	-21.9361	-18.0157	-24.77	-25.22
		-17.89		-21			-17.7	-16.2314	-20.4439	-22.6352	-19.6592		-22.71
		-17.19		-21.24			-17.03	-16.7928		-20.9375
		-17.86		-21.65
% enrichment		P0			P10			P21			P35
		Low PAM	Medium PAM	High PAM	Low PAM	Medium PAM	High PAM	Low PAM	Medium PAM	High PAM	Low PAM	Medium PAM	High PAM
		1.09749	1.09517	1.09327	1.10248	1.09848	1.09848	1.1005	1.09609	1.09432	1.09563	1.09077	1.09017
		1.09946	1.09622	1.09384	1.10336	1.0977	1.09832	1.09857	1.09482	1.09393	1.09605	1.09448	1.09279
		1.09778	1.09664	1.09288	1.10229	1.0991	1.09842	1.09914	1.09598	1.09258	1.09719	1.09383	1.09223
		1.09856	1.09528	1.09403	1.1017	1.09947	1.09681	1.09993	1.09574	1.09329	1.09581	1.0944	1.09243
		1.09897	1.09539	1.0936		1.09932	1.09649	1.09878	1.09602	1.09278	1.09731	1.09374	1.09261
		1.09744		1.09425			1.09788	1.10025	1.09496	1.09311	1.09464		1.09281
		1.09816		1.09401			1.09855	1.09915		1.09472
		1.09748		1.09359

## Sheet: Supplemental Figure 1_A
P0 Separated Brain Fraction PAM
Concentration (µmol/g)		PC			PE			PI			PS			SM
		Low PAM	Medium PAM	High PAM	Low PAM	Medium PAM	High PAM	Low PAM	Medium PAM	High PAM	Low PAM	Medium PAM	High PAM	Low PAM	Medium PAM	High PAM
		13.72	15.96	13.02	1.77	1.96	1.48	0.22	0.09	0.12	0.03	0.12	0.02	0.05	0.19	0.03
		18.21	17.22	13.96	1.92	2.42	1.99	0.12	0.06	0.32	0.06	0.13	0.12	0.07	0.04	0.04
			14.86	19.4		1.76	1.87		0.17	0.12		0.39	0.04		0.05	0.09
				14.79			1.98			0.15			0.48			0.09
							1.8			0.18			0.98			0.03
Relative % of Total Fatty Acids		PC			PE			PI			PS			SM
		Low PAM	Medium PAM	High PAM	Low PAM	Medium PAM	High PAM	Low PAM	Medium PAM	High PAM	Low PAM	Medium PAM	High PAM	Low PAM	Medium PAM	High PAM
		46.13	48.61	47.58	9.87	9.64	7.42	5.58	3.18	3.62	3.45	3.14	3.08	29.41	45.92	31.76
		51.83	51.55	46.36	10.38	8.42	6.57	2.35	4.11	8.33	3.67	2.11	4.8	34.33	29.6	27.04
			45.03	50.51		7.16	9.29		3.84	3.1		4.1	2.88		34.99	35.65
				44.82			5.56			5.69			2.9			32.67
							9.37			7.57			6.12			21.34

## Sheet: Supplemental Figure 1_B
P10 Separated Brain Fraction PAM
Concentration (µmol/g)		PC			PE			PI			PS			SM
		Low PAM	Medium PAM	High PAM	Low PAM	Medium PAM	High PAM	Low PAM	Medium PAM	High PAM	Low PAM	Medium PAM	High PAM	Low PAM	Medium PAM	High PAM
		26.46	29.04	23.71	2.72	3.96	3.43	0.16	0.29	0.32	0.35	0.66	0.24	0.04	0.16	0.16
		23.1	23.9	24.88	2.74	2.58	3.24	0.17	0.2	0.14	0.22	0.34	0.12	0.08	0.1	0.08
		20.33	24.64	18.24	2.79	2.89	3.53	0.22	0.36	0.19	0.25	0.23	0.31	0.16	0.88	0.12
		41.46		20.26	6.4		2.82	0.38		0.19	0.68		0.35	0.18		0.06
				32.62			2.03			0.13			0.23			0.08
				24.84			2.92			0.14			0.13			0.09
				22.47			4.18			0.22			0.08			0.08
Relative % of Total Fatty Acids		PC			PE			PI			PS			SM
		Low PAM	Medium PAM	High PAM	Low PAM	Medium PAM	High PAM	Low PAM	Medium PAM	High PAM	Low PAM	Medium PAM	High PAM	Low PAM	Medium PAM	High PAM
		50.89	57.3	48.07	3.49	5.93	9.78	3.26	4.67	6.09	2.95	1.88	2.12	28.07	14.19	25.9
		49.86	50.3	49.94	5.46	6.1	6.88	9.91	3.54	1.88	2.78	2.13	0.99	20.07	17.93	33.91
		57.49	51.11	37.54	5.96	6.76	4.22	4.36	5.53	2.94	2.76	1.65	1.73	21.52	26.3	20.81
		48.96		51.46	9.39		3.49	8.3		4.07	2.14		5.51	21.43		43.96
				39.48			7.48			3.97			4.67			25.17
				51.57			5.68			5.51			1.61			18.57
				44.98			4.48			3.6			1.04			32.54

## Sheet: Supplemental Figure 1_C
P21 Separated Brain Fraction PAM
Concentration (µmol/g)		PC			PE			PI			PS			SM
		Low PAM	Medium PAM	High PAM	Low PAM	Medium PAM	High PAM	Low PAM	Medium PAM	High PAM	Low PAM	Medium PAM	High PAM	Low PAM	Medium PAM	High PAM
		25.02	25.19	28.24	2.21	2.17	1.58	0.49	0.58	0.53	0.1	0.88	0.49	0.12	0.21	0.23
		28.78	25.92	30.1	2.6	2.06	2.56	0.41	0.52	0.42	0.24	0.45	0.34	0.36	0.1	0.19
		21.93	32.2	30.18	2.41	2.76	2.17	0.9	0.39	0.53	0.23	0.2	0.97	0.22	0.13	0.25
		32.16	26.85	29.1	2.15	2.29	2.8	0.45	0.46	0.55	0.3	0.59	0.01	0.26	0.16	0.25
		26.93	24.99	26.88	0.92	2.26	2.02	0.55	0.42	0.43	0.21	0.16	0.25	0.13	1.02	0.07
			26.36	26.04		2.38	1.95		0.55			0.85	0.39		0.23	0.18
Relative % of Total Fatty Acids		PC			PE			PI			PS			SM
		Low PAM	Medium PAM	High PAM	Low PAM	Medium PAM	High PAM	Low PAM	Medium PAM	High PAM	Low PAM	Medium PAM	High PAM	Low PAM	Medium PAM	High PAM
		37.64	38.36	46.26	4.51	4.55	4.07	4.68	5.38	6.35	1.41	1.97	1.36	6.68	10.73	11.49
		45.23	40.3	44.91	3.04	4.39	6.34	6.56	6.15	5.27	1.57	1.87	1.31	19.05	3.94	13.43
		35.59	38.28	53.25	4.16	6.1	3.79	7.06	7.49	7.09	1.2	1.37	2.12	11.4	17.44	11.76
		50.51	40.02	45.71	4.16	5.72	3.22	5.61	6.48	7.1	1.25	1.64	0.09	4.83	9.6	13.59
		43.56	40.31	41.91	5.41	4.24	5.64	7.23	4.14	6.15	1.26	1.87	1.27	5.88	17.96	4.04
			39.86	45.38		4.96	3.82		6.84			1.38	1.18		16.51	7.83

## Sheet: Supplemental Figure 1_D
P35 Separated Brain Fraction PAM
Concentration (µmol/g)	PC			PE			PI			PS			SM
	Low PAM	Medium PAM	High PAM	Low PAM	Medium PAM	High PAM	Low PAM	Medium PAM	High PAM	Low PAM	Medium PAM	High PAM	Low PAM	Medium PAM	High PAM
	23.68	29.34	25.15	1.78	2.47	2	0.57	0.68	0.55	0.01	0.09	0.39	0.15	0.12	0.16
	21.96	21	25.69	1.78	1.91	2.23	0.43	0.43	0.66	0.02	0.09	0.17	0.2	0.26	0.14
	26.85	25.68	23.22	2.01	2.13	1.89	0.33	0.69	0.52	0.11	0.04	0.03	0.32	0.13	0.12
	25.43	24.07	24.92	2.22	2.06	2.11	0.6	0.44	3.32	0.09	0.05	0.32	0.21	0.12	0.16
	19.84			1.44			0.37			0.07			0.13
Relative % of Total Fatty Acids	PC			PE			PI			PS			SM
	Low PAM	Medium PAM	High PAM	Low PAM	Medium PAM	High PAM	Low PAM	Medium PAM	High PAM	Low PAM	Medium PAM	High PAM	Low PAM	Medium PAM	High PAM
	41.73	40.87	38.42	4.42	3.6	4	3.77	5.31	7.83	0.66	0.72	1.17	6.52	5.65	6.13
	39.87	30.23	38.62	5.15	4.4	4.88	6.57	5.61	9.23	0.9	0.86	1.12	12.13	5.89	7.63
	34.88	40.35	37.57	4.07	3.77	3.36	5.14	4.16	6.9	0.87	0.37	1	24.01	6.47	10
	39.62	41.11	39.23	5.3	5.08	4.79	4.64	4.56	3.96	0.71	0.58	1.07	3.13	5.73	9.45
	43.22			3.69			5.91			0.63			8.69

## Sheet: Supplemental Figure 2_A
Male Liver PAM TAG
Concentration (µmol/g)		P35
		Low PAM	Medium PAM	High PAM
		2.71109	23.0275	12.2825
		15.0989	22.1021	50.9652
		18.4209	52.1736	16.6835
		34.239	62.7744	70.7702
		17.796	23.1908	18.9855
Relative % of Total Fatty Acids		P35
		Low PAM	Medium PAM	High PAM
		22.6931	28.4397	31.4917
		20.1527	27.6929	27.7694
		19.5275	28.7267	30.8529
		23.4121	25.8174	30.6044
		24.182	27.9762	33.4226

## Sheet: Supplemental Figure 2_B
Male Liver PAM PL
Concentration (µmol/g)		P35
		Low PAM	Medium PAM	High PAM
		1.48727	14.4026	17.8928
		16.1629	20.0269	1.95304
		16.6533	39.4211	21.4225
		13.45	18.6902	19.3304
		15.8677	19.8485	26.9491
Relative % of Total Fatty Acids		P35
		Low PAM	Medium PAM	High PAM
		26.9339	26.8258	25.3641
		20.673	24.0543	28.4222
		22.199	23.9583	25.0031
		22.1806	23.5198	23.9819
		23.9175	24.4557	26.0184

[truncated: 52 more sheets: Supplemental Figure 2_C, Supplemental Figure 2_D, Supplemental Figure 2_E, Supplemental Figure 2_F, Supplemental Figure 3_A, Supplemental Figure 3_B, Supplemental Figure 3_C, Supplemental Figure 3_D, Figure 2_A, Figure 2_B, Figure 2_C, Figure 2_D, Supplemental Figure 4_A, Supplemental Figure 4_B, Supplemental Figure 4_C, Supplemental Figure 4_D, Supplemental Figure 4_E, Supplemental Figure 4_F, Supplemental Figure 5_A, Supplemental Figure 5_B …]
